# Supplementary material for: Salmonella enterica in Northern Italy: Insights from a Historical Collection
Source: Pathogens. 2026 Jul 22;15(7):771. doi: 10.3390/pathogens15070771 (PMC13414502; doi:10.3390/pathogens15070771)
Supplement: Supplementary file 1 [file pathogens-15-00771-s001.zip]

Archive with 1 entries (1 files):
- pathogens-4353225-supplementary3.pdf
